# Supplementary material for: Defective IgG Class Switching in the Spleen of TRAF5-Deficient Mice Reveals a Role for TRAF5 in CD40-Mediated B Cell Responses During Obesity-Associated Inflammation
Source: Int J Mol Sci. 2025 Sep 28;26(19):9494. doi: 10.3390/ijms26199494 (PMC12525364; doi:10.3390/ijms26199494)
Supplement: Supplementary file 1 [file ijms-26-09494-s001.zip]

Archive with 1 entries (1 files):
- ijms-3818178-supplementary.pdf
